# Supplementary material for: Role of Statins after Endovascular Repair of Abdominal Aortic Aneurysms: A Nationwide Population-Based Study
Source: J Clin Med. 2023 May 29;12(11):3737. doi: 10.3390/jcm12113737 (PMC10253659; doi:10.3390/jcm12113737)
Supplement: Supplementary file 1 [file jcm-12-03737-s001.zip]

Archive with 1 entries (1 files):
- jcm-2362870-supplementary.pdf
